# Supplementary material for: Mindfulness-based stress reduction to improve depression, pain and high patient global assessment in controlled rheumatoid arthritis
Source: Rheumatol Adv Pract. 2022 Sep 5;6(3):rkac074. doi: 10.1093/rap/rkac074 (PMC9492233; doi:10.1093/rap/rkac074)
Supplement: rkac074_Supplementary_Data [file rkac074_supplementary_data.zip]

Archive with 4 entries (4 files):
- 22-039 Supplementary Table S2.docx
- 22-039 Supplementary Table S3.docx
- Mindfulness in RA Supplementary Figure 1.docx
- 22-038 Supplementary Table S1.docx
